# Supplementary material for: Loneliness, Depression, and Genetics in the Elderly: Prognostic Factors of a Worse Health Condition?
Source: Int J Environ Res Public Health. 2022 Nov 22;19(23):15456. doi: 10.3390/ijerph192315456 (PMC9739711; doi:10.3390/ijerph192315456)
Supplement: Supplementary file 1 [file ijerph-19-15456-s001.zip]

Archive with 4 entries (4 files):
- Supplementary Material S1. Tabla S1. Comparison of means between groups.pdf
- Supplementary Material S2. Tabla S2 Comparison of means between groups in men.pdf
- Supplementary Material S3. Tabla S3. Comparison of means between groups in women.pdf
- Supplementary Material S4. Table S4.  Logistic regression analysis SNPs and groups.pdf
